# Supplementary material for: Development of an MRI based artificial intelligence model for the identification of underlying atrial fibrillation after ischemic stroke: a multicenter proof-of-concept analysis
Source: eClinicalMedicine. 2025 Feb 17;81:103118. doi: 10.1016/j.eclinm.2025.103118 (PMC11876936; doi:10.1016/j.eclinm.2025.103118)
Supplement: Supplementary Table S1 [file mmc1.xlsx]

## Sheet: Sheet1
	Supplementary Table 1. Imaging protocol of DWI images from participating cites in this study
		Shanghai Sixth People’s Hospital	Huashan Hospital	Minhang Hospital	Shanghai Tenth People's Hospital
	MR scanner	3.0-T, Magnetom Skyra, Siemens Healthcare, Erlangen, Germany	3.0-T, SIGNA MR750, GE Healthcare, Chicago, Illinois, Americia	3.0-T, uMR780, United Imaging Healthcare, China	3.0-T, Magnetom Skyra, Siemens Healthcare, Erlangen, Germany
	FOV	220 × 220 mm	240 × 240 mm	230 × 230 mm	230 × 230 mm
	TR/TE	5000 ms/60 ms	3000 ms/65 ms	2826 ms/83.2 ms	3612.92 ms/77.34 ms
	matrix	162 × 162	160 × 160	129 × 144	122 × 164
	b	1000 s/mm2	1000 s/mm2	1000 s/mm2	1000 s/mm2
	slice thickness	4 mm	6 mm	5 mm	5 mm
